# Supplementary material for: Massively parallel sequencing of cell-free DNA in plasma for detecting gynaecological tumour-associated copy number alteration
Source: Sci Rep. 2018 Jul 25;8:11205. doi: 10.1038/s41598-018-29381-y (PMC6060170; doi:10.1038/s41598-018-29381-y)
Supplement: Supplementary file 1 — Dataset 1 [file 41598_2018_29381_MOESM1_ESM.xlsx]

## Sheet: Sheet3
Sample no.	read counts	Mapped reads to human genome map (%)
JM00001071f	15410247	0.964
JM00001072f	19370648	0.9549
JM00001073f	17331574	0.9603
JM00001075f	20385697	0.9533
JM00001139f	18818257	0.9544
JM00001140f	19553062	0.9587
JM00001146f	15644860	0.9575
JM00001147f	19911199	0.9582
JM00001148f	19808282	0.9573
JM00001152f	19627619	0.956
JM00001153f	19237378	0.9601
JM00001156f	19287276	0.9599
JM00001158f	20874190	0.9558
JM00001160f	20923957	0.9317
JM00001162f	31184107	0.9436
JM00001163f	16897432	0.9468
JM00001175f	13776512	0.9616
JM00001178f	12593921	0.9614
JM00001181f	13683824	0.9636
JM00001182f	14335625	0.9655
JM00001193f	15461199	0.9646
JM00001194f	17755255	0.9619
JM00001195f	20501357	0.9511
JM00001196f	19374257	0.9436
JM00001197f	23690132	0.9454
JM00001198f	18606366	0.9472
JM00001203f	23839594	0.94
JM00001204f	16824853	0.9474
JM00001207f	21329812	0.9465
JM00001209f	20929523	0.9543
JM00001210f	20709466	0.948
JM00001211f	17756498	0.9479
JM00001213f	22258252	0.939
JM00001215f	19921785	0.9464
JM00001218f	19953925	0.9508
JM00001219f	22206931	0.9525
JM00001220f	25633472	0.9389
JM00001221f	23369023	0.9459
JM00001222f	21818823	0.9382
JM00001223f	23371751	0.9399
JM00001226f	22966506	0.9338
JM00001232f	18258831	0.9572
JM00001233f	21075303	0.9563
JM00001234f	18244886	0.9576
JM00001235f	22462866	0.9566
JM00001236f	19231208	0.9595
JM00001240f	26324739	0.9585
JM00001243f	21846073	0.9409
JM00001244f	15570999	0.6688
JM00001245f	15866774	0.6583
JM00001246f	12772567	0.6924
JM00001248f	18812525	0.9535
JM00001249f	15934731	0.9548
JM00001251f	20768819	0.9516
JM00001252f	17978930	0.9572
JM00001253f	21991531	0.9464
JM00001254f	21707601	0.9622
JM00001255f	21207560	0.9589
JM00001258f	22439940	0.9608
JM00001260f	21105650	0.9508
JM00001264f	20245740	0.9485
JM00001265f	17440746	0.957
JM00001266f	20465770	0.9585
JM00001267f	18780169	0.9544
JM00001268f	19332079	0.9574
JM00001269f	19023688	0.9506
JM00001270f	21890652	0.9665
JM00001272f	15321172	0.9591
JM00001273f	20210247	0.9586
JM00001274f	18911123	0.9612
JM00001275f	20151241	0.9556
JM00001276f	19865708	0.9602
JM00001277f	15766325	0.9641
JM00001278f	23769786	0.9451
JM00001279f	22349190	0.9453
JM00001280f	20378953	0.944
JM00001281f	22494718	0.9448
JM00001289f	17127583	0.9495
JM00001291f	18176888	0.955
JM00001293f	19037557	0.9615
JM00001298f	17384927	0.9635
JM00001299f	19185151	0.9634
JM00001304f	21367624	0.9625
JM00001305f	20269745	0.9646
JM00001306f	22163864	0.9651
JM00001307f	18439075	0.967
JM00001308f	18469692	0.956
JM00001309f	15031447	0.958
JM00001311f	21018909	0.961
JM00001312f	12764600	0.9187
JM00001314f	17291551	0.9451
JM00001315f	19625463	0.953
JM00001316f	21488005	0.9522
JM00001318f	21300691	0.9622
JM00001319f	15552435	0.9601
JM00001327f	16032644	0.9643
JM00001328f	21198564	0.96
JM00001331f	17415520	0.9602
JM00001332f	19291893	0.9651
JM00001333f	18246237	0.9647
